# Supplementary material for: Genetic diversity of Nile tilapia (Oreochromis niloticus) throughout West Africa
Source: Sci Rep. 2019 Nov 14;9:16767. doi: 10.1038/s41598-019-53295-y (PMC6856548; doi:10.1038/s41598-019-53295-y)
Supplement: Supplementary file 1 — Dataset 1 [file 41598_2019_53295_MOESM1_ESM.zip]

Archive with 1 entries (1 files):
- SM_1_snp.names.xls
