# Supplementary material for: Genetic diversity of Nile tilapia (Oreochromis niloticus) throughout West Africa
Source: Sci Rep. 2019 Nov 14;9:16767. doi: 10.1038/s41598-019-53295-y (PMC6856548; doi:10.1038/s41598-019-53295-y)
Supplement: Supplementary file 1 — Dataset 1 [file 41598_2019_53295_MOESM1_ESM.zip › SM_1_snp.names.xls]

## Sheet: snp.names
SUPPLEMENTARY DATASET: Additional details of SNP markers used for O.niloticus wild population study in West Africa
FROM: Lind, C.E., Agyakwah, S.K., Attipoe, F.Y., Nugent, C., Crooijmans, R.P.M.A., Toguyeni, A. Genetic diversity of Nile tilapia (Oreochromis niloticus) throughout West Africa. Scientific Reports
SNP name 1	SNP recoded	db_snp.accession.number 1	physical.position 2	MAF.all.populations
contig100741_size82_read11_cov4.83:30	X1	ss244316621	LG22	0.108
contig10296_size1411_read967_cov24.67:847	X2	ss244316626	LG19	0.004
contig10479_size589_read406_cov24.81:286	X3	ss244316522	LG17	0.438
contig10669_size369_read305_cov29.76:34	X4	ss244316580	LG18	0.116
contig107206_size53_read5_cov3.40:24	X5	ss244316547	LG3	0
contig10844_size824_read670_cov29.27:45	X6	ss244316652	UNLINKED	0
contig108574_size44_read5_cov4.09:21	X7	ss244316521	LG13	0.001
contig109697_size67_read7_cov3.76:30	X8	ss244316460	LG6	0.22
contig11001_size171_read91_cov19.16:128	X9	ss244316454	UNLINKED	0.189
contig110789_size129_read15_cov4.19:48	X10	ss244316734	UNLINKED	0.102
contig111716_size56_read6_cov3.86:22	X11	ss244316653	LG22	0.022
contig11198_size109_read33_cov10.90:23	X12	ss244316581	LG7	0.336
contig11253_size339_read431_cov45.77:223	X13	ss244316467	LG4	0.321
contig116134_size64_read12_cov6.75:33	X14	ss244316649	LG1	0.003
contig11647_size1091_read1123_cov37.06:408	X15	ss244316539	UNLINKED	0.003
contig11669_size600_read770_cov46.20:408	X16	ss244316463	UNLINKED	0.318
contig11931_size416_read189_cov16.36:131	X17	ss244316582	LG15	0.002
contig119462_size57_read6_cov3.79:33	X18			0
contig12118_size490_read271_cov19.91:131	X19	ss244316519	LG20	0.001
contig12228_size282_read128_cov16.34:179	X20	ss244316623	LG17	0.222
contig12725_size352_read258_cov26.39:90	X21	ss244316583	LG9	0.012
contig12883_size445_read254_cov20.55:184	X22	ss244316530	UNLINKED	0.376
contig129520_size84_read13_cov5.57:36	X23	ss244316687	LG11	0.432
contig132256_size56_read4_cov2.57:21	X24	ss244316544	LG12	0.006
contig135356_size58_read6_cov3.72:31	X25	ss244316572	UNLINKED	0.139
contig13635_size519_read329_cov22.82:160	X26	ss244316698	LG15	0.291
contig137219_size60_read6_cov3.60:28	X27	ss244316570	UNLINKED	0.399
contig14114_size134_read57_cov15.31:36	X28	ss244316553	LG9	0.002
contig14330_size493_read290_cov21.18:277	X29	ss244316584	LG13	0.303
contig14401_size129_read32_cov8.93:72	X30	ss244316469		0.274
contig146325_size73_read6_cov2.96:33	X31			0.013
contig150041_size88_read13_cov5.32:66	X32	ss244316452	LG18	0.006
contig15167_size181_read165_cov32.82:32	X33	ss244316585	LG15	0.303
contig15655_size407_read311_cov27.51:58	X34	ss244316656	LG4	0.469
contig15820_size524_read471_cov32.36:239	X35	ss244316586	LG6	0.483
contig15840_size269_read96_cov12.85:242	X36	ss244316470	LG23	0.34
contig15887_size310_read162_cov18.81:40	X37	ss244316471	LG16-21	0.359
contig15912_size370_read223_cov21.70:300	X38	ss244316628	LG11	0.003
contig159612_size86_read9_cov3.77:54	X39	ss244316523	LG13	0.329
contig16223_size264_read99_cov13.50:90	X40	ss244316473		0.002
contig16263_size121_read33_cov9.82:45	X41	ss244316629	UNLINKED	0.131
contig16285_size320_read145_cov16.31:75	X42	ss244316700	UNLINKED	0.005
contig16477_size521_read240_cov16.58:378	X43	ss244316589	LG18	0.001
contig16499_size328_read108_cov11.85:246	X44	ss244316474		0.002
contig16543_size135_read74_cov19.73:39	X45	ss244316588		0
contig168812_size56_read3_cov1.93:33	X46	ss244316453	LG3	0.002
contig17064_size196_read66_cov12.12:134	X47	ss244316630	LG17	0.043
contig17628_size174_read47_cov9.72:77	X48	ss244316590	LG3	0.392
contig17998_size329_read121_cov13.24:236	X49	ss244316591	UNLINKED	0.115
contig18008_size209_read71_cov12.23:114	X50	ss244316476		0.184
contig18313_size312_read173_cov19.96:31	X51	ss244316592	LG17	0.264
contig18749_size130_read52_cov14.40:36	X52	ss244316593	UNLINKED	0.275
contig18868_size522_read205_cov14.14:259	X53	ss244316594	LG22	0.11
contig19887_size193_read62_cov11.56:134	X54	ss244316668	LG12	0.449
contig20058_size109_read35_cov11.56:31	X55	ss244316479	UNLINKED	0.072
contig21034_size172_read46_cov9.63:99	X56	ss244316556	LG12	0.02
contig21142_size426_read231_cov19.52:279	X57	ss244316632		0
contig21273_size332_read174_cov18.87:133	X58	ss244316455	LG8-24	0.003
contig21484_size206_read75_cov13.11:59	X59	ss244316472	UNLINKED	0.006
contig22155_size655_read304_cov16.71:439	X60	ss244316631	UNLINKED	0.001
contig22448_size195_read111_cov20.49:134	X61	ss244316524	LG23	0.001
contig22784_size227_read67_cov10.63:81	X62	ss244316477	LG23	0
contig22813_size323_read161_cov17.94:67	X63	ss244316480	LG12	0.06
contig22972_size155_read64_cov14.86:122	X64	ss244316702	LG22	0.363
contig23150_size242_read110_cov16.36:200	X65	ss244316634	LG12	0.121
contig24882_size207_read81_cov14.09:108	X66	ss244316665	LG6	0.367
contig25306_size239_read158_cov23.80:130	X67	ss244316447	LG22	0.366
contig25623_size306_read164_cov19.29:82	X68	ss244316658	UNLINKED	0.266
contig25679_size191_read67_cov12.63:40	X69	ss244316595	LG15	0.489
contig26036_size401_read133_cov11.94:237	X70	ss244316483	LG12	0.424
contig26713_size409_read196_cov17.25:293	X71	ss244316597	LG14	0.114
contig26840_size104_read24_cov8.31:69	X72	ss244316485	LG12	0.002
contig26849_size288_read124_cov15.50:112	X73	ss244316486	UNLINKED	0.001
contig27002_size467_read236_cov18.19:331	X74	ss244316596	LG23	0.077
contig27012_size130_read31_cov8.58:38	X75	ss244316531	LG13	0.002
contig27066_size141_read57_cov14.55:60	X76	ss244316635	LG22	0.121
contig27771_size131_read40_cov10.99:77	X77	ss244316705	LG17	0.191
contig27905_size186_read98_cov18.97:43	X78	ss244316482	LG22	0.234
contig28023_size378_read157_cov14.95:131	X79	ss244316636	UNLINKED	0.002
contig28158_size167_read53_cov11.43:109	X80	ss244316599		0.061
contig28510_size191_read90_cov16.96:107	X81	ss244316664	UNLINKED	0.147
contig29079_size249_read111_cov16.05:195	X82	ss244316638	LG13	0.002
contig29498_size401_read243_cov21.82:126	X83	ss244316559	LG6	0.04
contig29725_size99_read27_cov9.82:75	X84	ss244316489	LG16-21	0.151
contig31061_size313_read134_cov15.41:272	X85	ss244316490	LG1	0.394
contig31382_size92_read18_cov7.04:41	X86	ss244316637		0.143
contig31467_size108_read26_cov8.67:42	X87	ss244316487	LG3	0.051
contig32284_size113_read31_cov9.88:20	X88	ss244316532	UNLINKED	0.429
contig32493_size240_read89_cov13.35:150	X89	ss244316639	LG18	0.44
contig32659_size284_read127_cov16.10:244	X90	ss244316660	LG5	0.07
contig33001_size152_read90_cov21.32:128	X91	ss244316491	LG17	0.057
contig33428_size140_read57_cov14.66:27	X92	ss244316526	LG13	0.003
contig33837_size267_read109_cov14.70:153	X93	ss244316655	LG8-24	0
contig34764_size104_read24_cov8.31:57	X94	ss244316492	LG8-24	0.46
contig34900_size287_read147_cov18.44:68	X95	ss244316663		0.284
contig35688_size66_read10_cov5.45:37	X96	ss244316710	LG3	0.161
contig36280_size141_read75_cov19.15:112	X97	ss244316728	LG18	0.005
contig36878_size296_read102_cov12.41:50	X98	ss244316494	UNLINKED	0.177
contig37039_size384_read97_cov9.09:120	X99	ss244316495	LG6	0.49
contig37121_size122_read35_cov10.33:59	X100	ss244316657	UNLINKED	0.001
contig37349_size79_read11_cov5.01:45	X101	ss244316681	LG18	0.372
contig37981_size161_read46_cov10.29:53	X102	ss244316602		0.247
contig37999_size160_read43_cov9.68:129	X103	ss244316497	LG2	0.024
contig39034_size334_read158_cov17.03:54	X104	ss244316606	LG13	0.022
contig39123_size184_read56_cov10.96:126	X105	ss244316498	UNLINKED	0.369
contig39409_size352_read186_cov19.02:80	X106	ss244316603	LG16-21	0.214
contig39624_size136_read55_cov14.56:85	X107	ss244316605	UNLINKED	0.299
contig39970_size315_read126_cov14.40:38	X108	ss472336286		0.012
contig40229_size62_read7_cov4.06:32	X109	ss244316563	LG19	0.018
contig40792_size212_read87_cov14.77:142	X110	ss244316458	UNLINKED	0.12
contig41518_size185_read63_cov12.26:75	X111	ss244316641		0.348
contig42089_size158_read38_cov8.66:37	X112	ss244316607	LG13	0.126
contig42401_size160_read62_cov13.95:98	X113	ss244316560	LG1	0.008
contig42525_size97_read18_cov6.68:30	X114	ss244316609	UNLINKED	0.006
contig42922_size217_read64_cov10.62:173	X115	ss244316608	LG16-21	0.005
contig44317_size128_read38_cov10.69:68	X116	ss244316501	LG3	0.189
contig44731_size130_read23_cov6.37:56	X117	ss244316642		0.002
contig45683_size134_read24_cov6.45:64	X118	ss244316504	UNLINKED	0.318
contig45733_size407_read141_cov12.47:58	X119	ss244316503	UNLINKED	0.107
contig47726_size73_read18_cov8.88:46	X120	ss244316732	UNLINKED	0.441
contig47806_size66_read15_cov8.18:41	X121	ss244316505	LG4	0.011
contig47983_size101_read24_cov8.55:37	X122	ss244316715	LG16-21	0.33
contig49681_size97_read35_cov12.99:32	X123	ss244316506	LG11	0.069
contig50390_size173_read45_cov9.36:58	X124	ss244316612	UNLINKED	0.361
contig51851_size281_read175_cov22.42:41	X125	ss244316534	LG12	0.018
contig52327_size143_read48_cov12.08:73	X126	ss244316535	LG5	0.066
contig52336_size129_read49_cov13.67:60	X127	ss244316499	LG17	0.43
contig53364_size94_read28_cov10.72:31	X128	ss244316666	LG18	0.002
contig5433_size757_read706_cov33.57:89	X129	ss244316456	LG22	0.014
contig54961_size203_read60_cov10.64:115	X130	ss244316538	UNLINKED	0.007
contig5577_size1204_read997_cov29.81:101	X131	ss244316551	LG12	0.228
contig56049_size125_read24_cov6.91:76	X132	ss244316731	LG19	0.027
contig56868_size117_read33_cov10.15:41	X133	ss244316719	LG3	0.148
contig58979_size249_read80_cov11.57:106	X134	ss244316451	LG16-21	0.076
contig5952_size418_read353_cov30.40:284	X135	ss472336288		0.002
contig60428_size131_read31_cov8.52:35	X136	ss244316507	UNLINKED	0.158
contig61560_size169_read67_cov14.27:76	X137	ss244316613	UNLINKED	0.384
contig61645_size85_read15_cov6.35:35	X138	ss244316567	LG12	0.166
contig6302_size271_read217_cov28.83:27	X139	ss244316462	LG18	0.005
contig6345_size174_read50_cov10.34:78	X140	ss244316464	UNLINKED	0.259
contig63934_size120_read31_cov9.30:92	X141	ss244316509	LG16-21	0.429
contig6411_size366_read269_cov26.46:184	X142	ss244316549	LG12	0.085
contig65023_size99_read25_cov9.09:73	X143	ss244316614	UNLINKED	0.001
contig65589_size92_read15_cov5.87:59	X144	ss244316510	LG3	0.137
contig65816_size76_read11_cov5.21:39	X145	ss244316615	LG17	0.007
contig65984_size90_read19_cov7.60:53	X146	ss244316548	LG3	0.003
contig66632_size59_read7_cov4.27:29	X147	ss244316496	LG4	0.452
contig69752_size87_read17_cov7.03:31	X148	ss244316654	LG20	0.342
contig70369_size137_read59_cov15.50:55	X149	ss244316647		0.002
contig70403_size186_read59_cov11.42:148	X150	ss244316536	LG23	0.002
contig71565_size78_read14_cov6.46:32	X151	ss244316512	UNLINKED	0.129
contig7201_size504_read478_cov34.14:219	X152	ss244316446	LG18	0.002
contig7257_size337_read294_cov31.41:226	X153	ss244316651	UNLINKED	0.002
contig73097_size141_read34_cov8.68:81	X154	ss244316616	LG8-24	0.017
contig7323_size755_read756_cov36.05:369	X155	ss244316461		0.479
contig73587_size83_read13_cov5.64:50	X156	ss244316566	LG9	0.008
contig74656_size98_read19_cov6.98:25	X157	ss244316508	LG16-21	0.003
contig7516_size529_read586_cov39.88:481	X158	ss244316574		0.324
contig7522_size551_read539_cov35.22:126	X159	ss244316573	LG2	0.306
contig75877_size192_read55_cov10.31:56	X160	ss244316617	LG14	0.087
contig77085_size78_read11_cov5.08:44	X161	ss244316541	UNLINKED	0.374
contig7777_size241_read128_cov19.12:173	X162	ss244316576	UNLINKED	0.156
contig78137_size104_read25_cov8.65:44	X163	ss244316723	LG11	0.343
contig79763_size113_read21_cov6.69:61	X164	ss244316546	LG19	0.394
contig81191_size134_read29_cov7.79:106	X165	ss244316513	LG9	0
contig8215_size510_read293_cov20.68:476	X166	ss244316624	UNLINKED	0.279
contig84592_size150_read36_cov8.64:24	X167	ss244316545	LG7	0.001
contig84768_size164_read51_cov11.20:30	X168	ss244316646	LG13	0.405
contig85179_size117_read29_cov8.92:66	X169	ss244316514		0.165
contig8686_size461_read517_cov40.37:329	X170	ss244316736	LG8-24	0.429
contig87494_size121_read38_cov11.31:73	X171	ss244316661	UNLINKED	0.132
contig87712_size74_read23_cov11.19:26	X172	ss244316619	LG23	0.136
contig88298_size82_read8_cov3.51:55	X173	ss244316618		0.003
contig8831_size364_read172_cov17.01:183	X174	ss244316577	LG3	0.291
contig88326_size101_read18_cov6.42:32	X175	ss244316620		0.101
contig8853_size422_read305_cov26.02:92	X176	ss244316465	UNLINKED	0.054
contig8858_size707_read698_cov35.54:650	X177	ss244316450	UNLINKED	0.031
contig8864_size382_read366_cov34.49:183	X178	ss472336287		0.091
contig88735_size98_read25_cov9.18:77	X179	ss244316648	LG20	0.007
contig8899_size711_read527_cov26.68:83	X180	ss244316525	LG20	0.205
contig89192_size208_read45_cov7.79:141	X181	ss244316540	UNLINKED	0.003
contig9055_size288_read158_cov19.75:248	X182	ss244316554	LG20	0.183
contig9208_size502_read177_cov12.69:357	X183	ss244316579	LG14	0.492
contig94448_size61_read9_cov5.31:30	X184	ss244316537	LG11	0.019
contig94746_size71_read9_cov4.56:35	X185	ss472336292		0.001
contig95776_size159_read33_cov7.47:63	X186	ss244316667	LG23	0.001
contig9643_size186_read93_cov18.00:146	X187	ss244316625	LG13	0.003
contig9649_size147_read61_cov14.94:115	X188	ss244316552	UNLINKED	0.255
contig96656_size80_read10_cov4.50:24	X189	ss244316517	LG8-24	0.002
contig96981_size117_read19_cov5.85:94	X190	ss244316518	LG9	0.002
contig97460_size101_read18_cov6.42:52	X191	ss244316662	LG7	0.001
contig99494_size94_read15_cov5.74:65	X192	ss244316520	UNLINKED	0.108
	1 from Van Bers et al. 2012 (http://www.ncbi.nlm.nih.gov/pubmed/22524158)
	2 from Guyon et al., 2012 (http://www.ncbi.nlm.nih.gov/pubmed/22672252)
